# Supplementary material for: Evaluating the Causal Effects of ADHD and Autism on Cardiovascular Diseases and Vice Versa: A Systematic Review and Meta-Analysis of Mendelian Randomization Studies
Source: Cells. 2025 Jul 31;14(15):1180. doi: 10.3390/cells14151180 (PMC12345925; doi:10.3390/cells14151180)
Supplement: Supplementary file 1 [file cells-14-01180-s001.zip › Supplementary Table S4.xlsx]

## Sheet: Data Exctraction Results
Table S4. Data extraction results
Title	First author	Year	PMID	Study design (one / two-sample)	Exposure	Ethnicity of included participants	Consortium/ Data source of exposure	Sample size of outcome (no. of case/ contol)	Outcome	Ethnicity of included participants	Consortium/ Data source of exposure	Sample size of outcome (no. of case/ contol)	NSNP	Main analysis	Scale	MW-IVW	IVW	Weighted median	MR-Egger	MR-PRESSO	MR-RAPS	WALD RATIO	SIMPLE MODE	WEIGHTED MODE
Bidirectional associations between mental disorders, antidepressants and cardiovascular disease.	Cao H	2024	38490691	Two-sample	AF	European	PMID: 36653562	40,594 cases and 168,000 controls	ADHD	European	GWAS from PGC and other consortia; PMID: 36702997	38,691 cases and 275,986 controls	25	IVW	Odds ratio (95%CI)		1.01(1-1.02)	1.01 (0.99-1.02)	1.00 (0.98-1.03)
Bidirectional associations between mental disorders, antidepressants and cardiovascular disease.	Cao H	2024	38490691	Two-sample	ARRHYTHMIAS	European	PMID: 36653562	59,182 cases and 204,429 controls	ADHD	European	GWAS from PGC and other consortia; PMID: 36702997	38,691 cases and 275,986 controls	25	IVW	Odds ratio (95%CI)		1.02(1.01-1.04)	1.02 (0.99-1.04)	1.01 (0.97-1.06)
Bidirectional associations between mental disorders, antidepressants and cardiovascular disease.	Cao H	2024	38490691	Two-sample	CVD	European	PMID: 36653562	174,499 cases and 168,000 controls	ADHD	European	GWAS from PGC and other consortia; PMID: 36702997	38,691 cases and 275,986 controls	25	IVW	Odds ratio (95%CI)		1.01(0.98-1.05)	1.02 (0.98-1.06)	0.96 (0.87-1.06)
Bidirectional associations between mental disorders, antidepressants and cardiovascular disease.	Cao H	2024	38490691	Two-sample	STROKE	European	PMID: 36653562	34,560 cases and 249,480 controls	ADHD	European	GWAS from PGC and other consortia; PMID: 36702997	38,691 cases and 275,986 controls	25	IVW	Odds ratio (95%CI)		1.01(0.99-1.03)	1.01 (0.98-1.04)	1.01 (0.96-1.06)
Bidirectional associations between mental disorders, antidepressants and cardiovascular disease.	Cao H	2024	38490691	Two-sample	ADHD	European	GWAS from PGC and other consortia; PMID: 36702997	38,691 cases and 275,986 controls	CVD	European	PMID: 36653562	174,499 cases and 168,000 controls	25	IVW	Odds ratio (95%CI)		1.26(1.08-1.48)	1.19 (1.00-1.43)	0.76 (0.49-1.19)
Bidirectional associations between mental disorders, antidepressants and cardiovascular disease.	Cao H	2024	38490691	Two-sample	ADHD	European	GWAS from PGC and other consortia; PMID: 36702997	38,691 cases and 275,986 controls	AS	European	PMID: 36653562	34,560 cases and 249,480 controls	25	IVW	Odds ratio (95%CI)		1.12(0.94-1.34)	1.14 (0.88-1.48)	1.01 (0.58-1.74)
Bidirectional associations between mental disorders, antidepressants and cardiovascular disease.	Cao H	2024	38490691	Two-sample	ADHD	European	GWAS from PGC and other consortia; PMID: 36702997	38,691 cases and 275,986 controls	AF	European	PMID: 36653562	40,594 cases and 168,000	25	IVW	Odds ratio (95%CI)		1.38 (1.01-1.88)	1.23 (0.89-1.70)	0.96 (0.37-2.52)
Bidirectional associations between mental disorders, antidepressants and cardiovascular disease.	Cao H	2024	38490691	Two-sample	ADHD	European	GWAS from PGC and other consortia; PMID: 36702997	38,691 cases and 275,986 controls	ARRHYTHMIAS	European	PMID: 36653562	59,182 cases and 204,429 controls	25	IVW	Odds ratio (95%CI)		1.15(0.92-1.44)	0.98 (0.76-1.26)	0.72 (0.37-1.39)
Bidirectional associations between mental disorders, antidepressants and cardiovascular disease.	Cao H	2024	38490691	Two-sample	CAD	European	PMID: 28714975	71,602 cases and 260,875 controls	ADHD	European	GWAS from PGC and other consortia; PMID: 36702997	38,691 cases and 275,986 controls	26	IVW	Odds ratio (95%CI)		0.98(0.96-1.01)	0.99 (0.96-1.02)	0.97 (0.90-1.04)
Bidirectional associations between mental disorders, antidepressants and cardiovascular disease.	Cao H	2024	38490691	Two-sample	HF	European	PMID: 31919418	47,309 cases and 930,014 controls	ADHD	European	GWAS from PGC and other consortia; PMID: 36702997	38,691 cases and 275,986 controls	26	IVW	Odds ratio (95%CI)		1(0.95-1.06)	0.99 (0.94-1.05)	0.92 (0.77-1.09)
Bidirectional associations between mental disorders, antidepressants and cardiovascular disease.	Cao H	2024	38490691	Two-sample	HYPERTENSION	European	PMID: 31768069	122,620 cases and 332,683 controls	ADHD	European	GWAS from PGC and other consortia; PMID: 36702997	38,691 cases and 275,986 controls	26	IVW	Odds ratio (95%CI)		1.02(1.01-1.03)	1.01 (0.99-1.02)	0.99 (0.95-1.03)
Bidirectional associations between mental disorders, antidepressants and cardiovascular disease.	Cao H	2024	38490691	Two-sample	ADHD	European	GWAS from PGC and other consortia; PMID: 36702997	38,691 cases and 275,986 controls	HYPERTENSION	European	PMID: 31768069	122,620 cases and 332,683 controls	26	IVW	Odds ratio (95%CI)		0.91(0.76-1.08)	0.88 (0.76-1.03)	0.93 (0.53-1.63)
Bidirectional associations between mental disorders, antidepressants and cardiovascular disease.	Cao H	2024	38490691	Two-sample	ADHD	European	GWAS from PGC and other consortia; PMID: 36702997	38,691 cases and 275,986 controls	HF	European	PMID: 31919418	47,309 cases and 930,014 controls	26	IVW	Odds ratio (95%CI)		1.41(1.18-1.7)	1.30 (1.02-1.66)	1.15 (0.64-2.07)
Bidirectional associations between mental disorders, antidepressants and cardiovascular disease.	Cao H	2024	38490691	Two-sample	AF	European	PMID: 36653562	40,594 cases and 168,000 controls	ASD	European	GWAS from IPSYCH-PGC and other consortia; PMID: 30804558	18,381 cases and 27,969 controls	53	IVW	Odds ratio (95%CI)		1.01(0.99-1.03)	1.01 (0.98-1.05)	1.03 (0.98-1.08)
Bidirectional associations between mental disorders, antidepressants and cardiovascular disease.	Cao H	2024	38490691	Two-sample	ARRHYTHMIAS	European	PMID: 36653562	59,182 cases and 204,429 controls	ASD	European	GWAS from IPSYCH-PGC and other consortia; PMID: 30804558	18,381 cases and 27,969 controls	53	IVW	Odds ratio (95%CI)		1.04(1-1.07)	1.03 (0.98-1.08)	1.02 (0.94-1.10)
Bidirectional associations between mental disorders, antidepressants and cardiovascular disease.	Cao H	2024	38490691	Two-sample	CVD	European	PMID: 36653562	174,499 cases and 168,000 controls	ASD	European	GWAS from IPSYCH-PGC and other consortia; PMID: 30804558	18,381 cases and 27,969 controls	53	IVW	Odds ratio (95%CI)		1.01(0.95-1.07)	1.02 (0.94-1.11)	1.15 (0.95-1.39)
Bidirectional associations between mental disorders, antidepressants and cardiovascular disease.	Cao H	2024	38490691	Two-sample	STROKE	European	PMID: 36653562	34,560 cases and 249,480 controls	ASD	European	GWAS from IPSYCH-PGC and other consortia; PMID: 30804558	18,381 cases and 27,969 controls	53	IVW	Odds ratio (95%CI)		1.01(0.97-1.06)	1.02 (0.96-1.07)	1.06 (0.96-1.16)
Bidirectional associations between mental disorders, antidepressants and cardiovascular disease.	Cao H	2024	38490691	Two-sample	ASD	European	GWAS from IPSYCH-PGC and other consortia; PMID: 30804558	18,381 cases and 27,969 controls	CVD	European	PMID: 36653562	174,499 cases and 168,000 controls	53	IVW	Odds ratio (95%CI)		1.03(0.97-1.09)	1.06 (0.98-1.14)	0.87 (0.75-1.02)
Bidirectional associations between mental disorders, antidepressants and cardiovascular disease.	Cao H	2024	38490691	Two-sample	ASD	European	GWAS from IPSYCH-PGC and other consortia; PMID: 30804558	18,381 cases and 27,969 controls	AS	European	PMID: 36653562	34,560 cases and 249,480 controls	53	IVW	Odds ratio (95%CI)		0.99(0.9-1.09)	0.98 (0.87-1.10)	0.96 (0.74-1.24)
Bidirectional associations between mental disorders, antidepressants and cardiovascular disease.	Cao H	2024	38490691	Two-sample	ASD	European	GWAS from IPSYCH-PGC and other consortia; PMID: 30804558	18,381 cases and 27,969 controls	AF	European	PMID: 36653562	40,594 cases and 168,000 controls	53	IVW	Odds ratio (95%CI)		1.07(0.95-1.21)	1.05 (0.92-1.20)	1.01 (0.73-1.41)
Bidirectional associations between mental disorders, antidepressants and cardiovascular disease.	Cao H	2024	38490691	Two-sample	ASD	European	GWAS from IPSYCH-PGC and other consortia; PMID: 30804558	18,381 cases and 27,969 controls	ARRHYTHMIAS	European	PMID: 36653562	59,182 cases and 204,429 controls	53	IVW	Odds ratio (95%CI)		1.01(0.93-1.1)	1.05 (0.94-1.16)	1.05 (0.83-1.32)
Bidirectional associations between mental disorders, antidepressants and cardiovascular disease.	Cao H	2024	38490691	Two-sample	HF	European	PMID: 31919418	47,309 cases and 930,014 controls	ASD	European	GWAS from IPSYCH-PGC and other consortia; PMID: 30804558	18,381 cases and 27,969 controls	54	IVW	Odds ratio (95%CI)		0.99(0.93-1.07)	0.98 (0.90-1.08)	1.02 (0.86-1.21)
Bidirectional associations between mental disorders, antidepressants and cardiovascular disease.	Cao H	2024	38490691	Two-sample	ASD	European	GWAS from IPSYCH-PGC and other consortia; PMID: 30804558	18,381 cases and 27,969 controls	HF	European	PMID: 31919418	47,309 cases and 930,014 controls	54	IVW	Odds ratio (95%CI)		1.1(1.03-1.18)	1.11 (1.00-1.24)	1.06 (0.86-1.30)
Bidirectional associations between mental disorders, antidepressants and cardiovascular disease.	Cao H	2024	38490691	Two-sample	CAD	European	PMID: 28714975	71,602 cases and 260,875 controls	ASD	European	GWAS from IPSYCH-PGC and other consortia; PMID: 30804558	18,381 cases and 27,969 controls	55	IVW	Odds ratio (95%CI)		0.96(0.92-1)	0.99 (0.93-1.05)	1.01 (0.91-1.11)
Bidirectional associations between mental disorders, antidepressants and cardiovascular disease.	Cao H	2024	38490691	Two-sample	HYPERTENSION	European	PMID: 31768069	122,620 cases and 332,683 controls	ASD	European	GWAS from IPSYCH-PGC and other consortia; PMID: 30804558	18,381 cases and 27,969 controls	55	IVW	Odds ratio (95%CI)		0.99(0.97-1.02)	0.98 (0.95-1.02)	1.01 (0.94-1.09)
Bidirectional associations between mental disorders, antidepressants and cardiovascular disease.	Cao H	2024	38490691	Two-sample	ASD	European	GWAS from IPSYCH-PGC and other consortia; PMID: 30804558	18,381 cases and 27,969 controls	HYPERTENSION	European	PMID: 31768069	122,620 cases and 332,683 controls	55	IVW	Odds ratio (95%CI)		1.03(0.96-1.1)	0.99 (0.92-1.06)	1.12 (0.93-1.36)
Bidirectional associations between mental disorders, antidepressants and cardiovascular disease.	Cao H	2024	38490691	Two-sample	ASD	European	GWAS from IPSYCH-PGC and other consortia; PMID: 30804558	18,381 cases and 27,969 controls	CAD	European	PMID: 28714975	71,602 cases and 260,875 controls	55	IVW	Odds ratio (95%CI)		1.03(0.97-1.09)	1.03 (0.99-1.08)	0.92 (0.79-1.07)
Bidirectional associations between mental disorders, antidepressants and cardiovascular disease.	Cao H	2024	38490691	Two-sample	ADHD	European	GWAS from PGC and other consortia; PMID: 36702997	38,691 cases and 275,986 controls	CAD	European	PMID: 28714975	71,602 cases and 260,875 controls	26	IVW	Odds ratio (95%CI)		1.35(1.21-1.51)	1.18 (1.09-1.29)	1.01 (0.72-1.41)
The brain-heart axis: Integrative analysis of the shared genetic etiology between neuropsychiatric disorders and cardiovascular disease.	Chen F	2024	38518856	Two-sample	AF	European	PMID: 29892015	65,446 cases and 588,190 controls	ADHD	European	GWAS from PGC; PMID: 36702997	38,691 cases and 186,843 controls		IVW	Odds ratio (95%CI)		1.0176(0.9639-1.0742)
The brain-heart axis: Integrative analysis of the shared genetic etiology between neuropsychiatric disorders and cardiovascular disease.	Chen F	2024	38518856	Two-sample	CAD	European	PMID: 28714975	60,801 cases and 123,504 controls	ADHD	European	GWAS from PGC; PMID: 36702997	38,691 cases and 186,843 controls		IVW	Odds ratio (95%CI)		0.9731(0.9112-1.0392)
The brain-heart axis: Integrative analysis of the shared genetic etiology between neuropsychiatric disorders and cardiovascular disease.	Chen F	2024	38518856	Two-sample	HF	European	PMID: 36376295	115,150 cases and 1,550,331 controls	ADHD	European	GWAS from PGC; PMID: 36702997	38,691 cases and 186,843 controls		IVW	Odds ratio (95%CI)		1.1646(0.9559-1.4190)
The brain-heart axis: Integrative analysis of the shared genetic etiology between neuropsychiatric disorders and cardiovascular disease.	Chen F	2024	38518856	Two-sample	MI	European	PMID: 33532862	61,000 cases and 578,000 controls	ADHD	European	GWAS from PGC; PMID: 36702997	38,691 cases and 186,843 controls		IVW	Odds ratio (95%CI)		1.1692(0.0278-49.1118)
The brain-heart axis: Integrative analysis of the shared genetic etiology between neuropsychiatric disorders and cardiovascular disease.	Chen F	2024	38518856	Two-sample	AF	European	PMID: 29892015	65,446 cases and 588,190 controls	ASD	European	GWAS from IPSYCH-PGC and other consortia; PMID: 30804558	18,381 cases and 27,969 controls		IVW	Odds ratio (95%CI)		1.4583(0.6960-3.0556)
The brain-heart axis: Integrative analysis of the shared genetic etiology between neuropsychiatric disorders and cardiovascular disease.	Chen F	2024	38518856	Two-sample	CAD	European	PMID: 28714975	60,801 cases and 123,504 controls	ASD	European	GWAS from IPSYCH-PGC and other consortia; PMID: 30804558	18,381 cases and 27,969 controls		IVW	Odds ratio (95%CI)		0.9579(0.8992-1.0205)
The brain-heart axis: Integrative analysis of the shared genetic etiology between neuropsychiatric disorders and cardiovascular disease.	Chen F	2024	38518856	Two-sample	HF	European	PMID: 36376295	115,150 cases and 1,550,331 controls	ASD	European	GWAS from IPSYCH-PGC and other consortia; PMID: 30804558	18,381 cases and 27,969 controls		IVW	Odds ratio (95%CI)		1.188(1.0906-1.2941)
The brain-heart axis: Integrative analysis of the shared genetic etiology between neuropsychiatric disorders and cardiovascular disease.	Chen F	2024	38518856	Two-sample	MI	European	PMID: 33532862	61,000 cases and 578,000 controls	ASD	European	GWAS from IPSYCH-PGC and other consortia; PMID: 30804558	18,381 cases and 27,969 controls		IVW	Odds ratio (95%CI)		1.2413(0.0109-141.9153)
The brain-heart axis: Integrative analysis of the shared genetic etiology between neuropsychiatric disorders and cardiovascular disease.	Chen F	2024	38518856	Two-sample	ASD	European	GWAS from IPSYCH-PGC and other consortia; PMID: 30804558	18,381 cases and 27,969 controls	CAD	European	PMID: 28714975	60,801 cases and 123,504 controls		IVW	Odds ratio (95%CI)		0.9993(0.9945-1.0041)
The brain-heart axis: Integrative analysis of the shared genetic etiology between neuropsychiatric disorders and cardiovascular disease.	Chen F	2024	38518856	Two-sample	ADHD	European	GWAS from PGC; PMID: 36702997	38,691 cases and 186,843 controls	AF	European	PMID: 29892015	65,446 cases and 588,190 controls		IVW	Odds ratio (95%CI)		1.0876(1.0257-1.1534)
The brain-heart axis: Integrative analysis of the shared genetic etiology between neuropsychiatric disorders and cardiovascular disease.	Chen F	2024	38518856	Two-sample	ADHD	European	GWAS from PGC; PMID: 36702997	38,691 cases and 186,843 controls	MI	European	PMID: 33532862	61,000 cases and 578,000 controls		IVW	Odds ratio (95%CI)		1.0048(1.0008-1.0089)
The brain-heart axis: Integrative analysis of the shared genetic etiology between neuropsychiatric disorders and cardiovascular disease.	Chen F	2024	38518856	Two-sample	ADHD	European	GWAS from PGC; PMID: 36702997	38,691 cases and 186,843 controls	HF	European	PMID: 36376295	115,150 cases and 1,550,331 controls		IVW	Odds ratio (95%CI)		1.0967(1.0324-1.1650)
The brain-heart axis: Integrative analysis of the shared genetic etiology between neuropsychiatric disorders and cardiovascular disease.	Chen F	2024	38518856	Two-sample	ASD	European	GWAS from IPSYCH-PGC and other consortia; PMID: 30804558	18,381 cases and 27,969 controls	AF	European	PMID: 29892015	65,446 cases and 588,190 controls		IVW	Odds ratio (95%CI)		1.0993(1.011-1.1954)
The brain-heart axis: Integrative analysis of the shared genetic etiology between neuropsychiatric disorders and cardiovascular disease.	Chen F	2024	38518856	Two-sample	ASD	European	GWAS from IPSYCH-PGC and other consortia; PMID: 30804558	18,381 cases and 27,969 controls	MI	European	PMID: 33532862	61,000 cases and 578,000 controls		IVW	Odds ratio (95%CI)		0.9991(0.9951-1.0031)
The brain-heart axis: Integrative analysis of the shared genetic etiology between neuropsychiatric disorders and cardiovascular disease.	Chen F	2024	38518856	Two-sample	ASD	European	GWAS from IPSYCH-PGC and other consortia; PMID: 30804558	18,381 cases and 27,969 controls	HF	European	PMID: 36376295	115,150 cases and 1,550,331 controls		IVW	Odds ratio (95%CI)		1.0777(1.0193-1.1395)
The brain-heart axis: Integrative analysis of the shared genetic etiology between neuropsychiatric disorders and cardiovascular disease.	Chen F	2024	38518856	Two-sample	ADHD	European	GWAS from PGC; PMID: 36702997	38,691 cases and 186,843 controls	CM	European	GWAS from UK Biobank	361,194 cases&controls		IVW	Odds ratio (95%CI)		1(0.9993-1.0007)
The brain-heart axis: Integrative analysis of the shared genetic etiology between neuropsychiatric disorders and cardiovascular disease.	Chen F	2024	38518856	Two-sample	ASD	European	GWAS from IPSYCH-PGC and other consortia; PMID: 30804558	18,381 cases and 27,969 controls	CM	European	GWAS from UK Biobank	361,194 cases&controls		IVW	Odds ratio (95%CI)		1(0.9994-1.006)
The brain-heart axis: Integrative analysis of the shared genetic etiology between neuropsychiatric disorders and cardiovascular disease.	Chen F	2024	38518856	Two-sample	ADHD	European	GWAS from PGC; PMID: 36702997	38,691 cases and 186,843 controls	HYPERTENSION	European	GWAS from UK Biobank	361,194 cases&controls		IVW	Odds ratio (95%CI)		1.0074(0.9941-1.0209)
The brain-heart axis: Integrative analysis of the shared genetic etiology between neuropsychiatric disorders and cardiovascular disease.	Chen F	2024	38518856	Two-sample	ADHD	European	GWAS from PGC; PMID: 36702997	38,691 cases and 186,843 controls	CAD	European	PMID: 28714975	60,801 cases and 123,504 controls		IVW	Odds ratio (95%CI)		1.1872(1.0868-1.2968)
The brain-heart axis: Integrative analysis of the shared genetic etiology between neuropsychiatric disorders and cardiovascular disease.	Chen F	2024	38518856	Two-sample	ASD	European	GWAS from IPSYCH-PGC and other consortia; PMID: 30804558	18,381 cases and 27,969 controls	HYPERTENSION	European	GWAS from UK Biobank	361,194 cases&controls		IVW	Odds ratio (95%CI)		1.0005(0.9858-1.0153)
The brain-heart axis: Integrative analysis of the shared genetic etiology between neuropsychiatric disorders and cardiovascular disease.	Chen F	2024	38518856	Two-sample	HYPERTENSION	European	GWAS from UK Biobank	361,194 cases&controls	ADHD	European	GWAS from PGC; PMID: 36702997	38,691 cases and 186,843 controls		IVW	Odds ratio (95%CI)		1.3847(1.0057-1.9067)
The brain-heart axis: Integrative analysis of the shared genetic etiology between neuropsychiatric disorders and cardiovascular disease.	Chen F	2024	38518856	Two-sample	HYPERTENSION	European	GWAS from UK Biobank	361,194 cases&controls	ASD	European	GWAS from IPSYCH-PGC and other consortia; PMID: 30804558	18,381 cases and 27,969 controls		IVW	Odds ratio (95%CI)		1.1345(0.6761-1.9039)
The effects of psychiatric disorders on the risk of chronic heart failure: a univariable and multivariable Mendelian randomization study.	Chen Y	2024	38299073	Two-sample	ASD	European	GWAS from IPSYCH-PGC and other consortia; PMID: 30804558	18,381 cases and 27,969 controls	HF	European	PMID: 31919418	47,309 cases and 930,014 controls	1	Wald Ratio	Odds ratio (95%CI)							1.29(1.07-1.56)
The effects of psychiatric disorders on the risk of chronic heart failure: a univariable and multivariable Mendelian randomization study.	Chen Y	2024	38299073	Two-sample	ADHD	European	GWAS from PGC; PMID: 30478444	20,183 cases and 35,191 controls	HF	European	PMID: 31919418	47,309 cases and 930,014 controls	9	IVW	Odds ratio (95%CI)		1.12(1.04-1.2)	1.12(1.03-1.23)	1.03(0.078-1.35)
Attention-deficit/hyperactivity disorder and ischemic stroke: A Mendelian randomization study.	Du R	2023	35670701	Two-sample	ADHD	European	GWAS from PGC; PMID: 30478444	19,099 cases and 34,194 controls	CAD	European	GWAS from MEGASTROKE; PMID: PMID: 29531354	40,585 cases and 406,111 controls	9	IVW	Odds ratio (95%CI)		1.11(1.01-1.22)				1.33(1.08-1.64)
Attention-deficit/hyperactivity disorder and ischemic stroke: A Mendelian randomization study.	Du R	2023	35670701	Two-sample	ADHD	European	GWAS from PGC; PMID: 30478444	19,099 cases and 34,194 controls	AIS	European	GWAS from MEGASTROKE; PMID: PMID: 29531354	40,585 cases and 406,111 controls	9	IVW	Odds ratio (95%CI)		0.96(0.67-1.38)	1.14(1.02-1.27)	1.15(1.05-1.25)	1.11(1.03-1.21)	1.12(1.03-1.22)
Attention-deficit/hyperactivity disorder and ischemic stroke: A Mendelian randomization study.	Du R	2023	35670701	Two-sample	ADHD	European	GWAS from PGC; PMID: 30478444	19,099 cases and 34,194 controls	LAS	European	GWAS from MEGASTROKE; PMID: PMID: 29531354	40,585 cases and 406,111 controls (Total for AS)	9	IVW	Odds ratio (95%CI)		1.4(1.1-1.76)	1.35(1-1.8)	2.29(0.84-6.63)	1.32(1.04-1.67)	1.16(0.98-1.36)
Attention-deficit/hyperactivity disorder and ischemic stroke: A Mendelian randomization study.	Du R	2023	35670701	Two-sample	ADHD	European	GWAS from PGC; PMID: 30478444	19,099 cases and 34,194 controls	CES	European	GWAS from MEGASTROKE; PMID: PMID: 29531354	40,585 cases and 406,111 controls	9	IVW	Odds ratio (95%CI)		1.20(1.02-1.41)	1.17(0.94-1.46)	0.71(0.35-1.44)	1.15(1.01-1.32)	1.16(0.98-1.36)
Attention-deficit/hyperactivity disorder and ischemic stroke: A Mendelian randomization study.	Du R	2023	35670701	Two-sample	ADHD	European	GWAS from PGC; PMID: 30478444	19,099 cases and 34,194 controls	SVS	European	GWAS from MEGASTROKE; PMID: PMID: 29531354	40,585 cases and 406,111 controls	9	IVW	Odds ratio (95%CI)		1.05(0.84-1.31)	1.10(0.85-1.43)	0.94(0.34-2.59)	1.04(0.85-1.27)	1.04(0.86-1.26)
Genetic liability to mental disorders in relation to the risk of hypertension.	Huangfu N	2023	36923957	Two-sample	ASD	94% European	GWAS from IPSYCH-PGC and other consortia; PMID: 30804558	18,381 cases and 27,969 controls	HYPERTENSION	European	GWAS from FinnGen	42,857 cases and 162,837 controls	2	IVW	Odds ratio (95%CI)		1.19(0.83–1.71)
Genetic liability to mental disorders in relation to the risk of hypertension.	Huangfu N	2023	36923957	Two-sample	ADHD	European	GWAS from PGC; PMID: 30478444	20,183 cases and 35,191 controls	HYPERTENSION	European	GWAS from FinnGen	42,857 cases and 162,837 controls	9	IVW	Odds ratio (95%CI)		0.98(0.91–1.07)	1.06(0.94–1.19)	1.25(0.89–1.75)	1.1(1.00–1.19)
Genetic liability to mental disorders in relation to the risk of hypertension.	Huangfu N	2023	36923957	Two-sample	ADHD	European	GWAS from PGC; PMID: 30478444	20,183 cases and 35,191 controls	HYPERTENSION	European	GWAS from UK Biobank	54,358 cases and 408,652 controls	8	IVW	Odds ratio (95%CI)		1.1(1.00–1.19)	1.11(1.02–1.21)	0.98(0.67–1.43)	0.98(0.91–1.07)
Genetic liability to mental disorders in relation to the risk of hypertension.	Huangfu N	2023	36923957	Two-sample	ASD	94% European	GWAS from IPSYCH-PGC and other consortia; PMID: 30804558	18,381 cases and 27,969 controls	HYPERTENSION	European	GWAS from UK Biobank	54,358 cases and 408,652 controls	2	IVW	Odds ratio (95%CI)		0.97(0.66–1.42)
Genetically identified mediators associated with increased risk of stroke and cardiovascular disease in individuals with autism spectrum disorder.	Jin T	2024	38640796	Two-sample	ASD	European	GWAS from IPSYCH-PGC and other consortia; PMID: 30804558	18,382 cases and 27,969 controls	CVD	European	PMID: 33959723	177,923 cases and 306,675 controls		IVW	Odds ratio (95%CI)		1.0078(0.9950-1.0208)	1.0074(0.9944-1.0207)	1.0058(0.9632-1.0501)
Genetically identified mediators associated with increased risk of stroke and cardiovascular disease in individuals with autism spectrum disorder.	Jin T	2024	38640796	Two-sample	ASD	European	GWAS from IPSYCH-PGC and other consortia; PMID: 30804558	18,382 cases and 27,969 controls	SVS	European	PMID: 29531354	11,081 cases and 406,111 controls		IVW	Odds ratio (95%CI)		1.2046(0.9753-1.4877)	1.1953(0.9102-1.5698)	2.8266(0.3588-22.2689)
Genetically identified mediators associated with increased risk of stroke and cardiovascular disease in individuals with autism spectrum disorder.	Jin T	2024	38640796	Two-sample	ASD	European	GWAS from IPSYCH-PGC and other consortia; PMID: 30804558	18,382 cases and 27,969 controls	AIS	European	PMID: 29531354	34,217 cases and 406,111 controls		IVW	Odds ratio (95%CI)		1.1157(1.0237-1.2160)	1.1178(1.0005-1.2488)	1.044(0.7557-1.3348)
Genetically identified mediators associated with increased risk of stroke and cardiovascular disease in individuals with autism spectrum disorder.	Jin T	2024	38640796	Two-sample	ASD	European	GWAS from IPSYCH-PGC and other consortia; PMID: 30804558	18,382 cases and 27,969 controls	AS	European	PMID: 29531354	40,585 cases and 406,111 controls		IVW	Odds ratio (95%CI)		1.1184(1.032-1.2142)	1.12099(1.0021-1.2538)	0.9439(0.7219-1.2342)
Genetically identified mediators associated with increased risk of stroke and cardiovascular disease in individuals with autism spectrum disorder.	Jin T	2024	38640796	Two-sample	ASD	European	GWAS from IPSYCH-PGC and other consortia; PMID: 30804558	18,382 cases and 27,969 controls	LAS	European	PMID: 29531354	47,309 cases and 406,111 controls		IVW	Odds ratio (95%CI)		1.2902(1.0395-1.6013)	1.3475(1.0286-1.7652)	0.9389(0.4441-1.9848)
Genetically identified mediators associated with increased risk of stroke and cardiovascular disease in individuals with autism spectrum disorder.	Jin T	2024	38640796	Two-sample	ASD	European	GWAS from IPSYCH-PGC and other consortia; PMID: 30804558	18,382 cases and 27,969 controls	AF	European	PMID: 30061737	60,620 cases and 970,216 controls		IVW	Odds ratio (95%CI)		1.082(1.0019-1.1684)	1.0978(0.9945-1.2119)	1.0796(0.7796-1.4949)
Genetically identified mediators associated with increased risk of stroke and cardiovascular disease in individuals with autism spectrum disorder.	Jin T	2024	38640796	Two-sample	ASD	European	GWAS from IPSYCH-PGC and other consortia; PMID: 30804558	18,382 cases and 27,969 controls	HF	European	PMID: 31919418	47,309 cases and 930,014 controls		IVW	Odds ratio (95%CI)		1.1018(1.0007-1.2132)	1.0556(0.9341-1.1929)	0.9145(0.6388-1.3092)
Genetically identified mediators associated with increased risk of stroke and cardiovascular disease in individuals with autism spectrum disorder.	Jin T	2024	38640796	Two-sample	ASD	European	GWAS from IPSYCH-PGC and other consortia; PMID: 30804558	18,382 cases and 27,969 controls	MI	European	PMID: 33959723	11,081 cases and 473,517 controls		IVW	Odds ratio (95%CI)		1.001(0.9980-1.004)	1.0011(0.9972-1.005)	0.9965(0.9871-1.0059)
Genetically identified mediators associated with increased risk of stroke and cardiovascular disease in individuals with autism spectrum disorder.	Jin T	2024	38640796	Two-sample	ASD	European	GWAS from IPSYCH-PGC and other consortia; PMID: 30804558	18,382 cases and 27,969 controls	CES	European	PMID: 29531354	122,733 cases and 406,111 controls		IVW	Odds ratio (95%CI)		0.9943(0.8301-1.191)	1.072(0.8508-1.3508)	0.5763(0.3141-1.0575)
Genetically identified mediators associated with increased risk of stroke and cardiovascular disease in individuals with autism spectrum disorder.	Jin T	2024	38640796	Two-sample	ASD	European	GWAS from IPSYCH-PGC and other consortia; PMID: 30804558	18,382 cases and 27,969 controls	CAD	European	PMID: 29212778	122,733 cases and 424,528 controls		IVW	Odds ratio (95%CI)		1.0591(0.9434-1.1891)	1.0597(0.9565-1.1771)	0.8955(0.4783-1.6765)
The Effect of Attention Deficit/Hyperactivity Disorder on Physical Health Outcomes: A 2-Sample Mendelian Randomization Study.	Leppert B	2021	33324987	Two-sample	ADHD	European	GWAS of individuals of European ancestry; PMID: 30478444	19,099 cases and 34,194 controls	CAD	77% European	GWAS from CARDIoGRAMplusC4D; PMID: 26343387	60,801 cases and 123,504 controls	37	IVW, weighted median, MR-Egger	Odds ratio (95%CI)		1.11(1.03-1.19)	1.09 (0.99. 1.20)	1.11 (0.78. 1.57)
The Effect of Attention Deficit/Hyperactivity Disorder on Physical Health Outcomes: A 2-Sample Mendelian Randomization Study.	Leppert B	2021	33324987	Two-sample	ADHD	European	GWAS of individuals of European ancestry; PMID: 30478444	19,099 cases and 34,194 controls	HYPERTENSION	European	GWAS from UK Biobank	87,690 cases and 249,469 controls	11	IVW, weighted median, MR-Egger	Odds ratio (95%CI)		1.05(0.97-1.13)	1.04(0.97-1.11)	0.95(0.66-1.37)
The Effect of Attention Deficit/Hyperactivity Disorder on Physical Health Outcomes: A 2-Sample Mendelian Randomization Study.	Leppert B	2021	33324987	Two-sample	ADHD	European	GWAS of individuals of European ancestry; PMID: 30478444	19,099 cases and 34,194 controls	MI	77% European	GWAS from CARDIoGRAMplusC4D; PMID: 26343387	43,676 cases and 128,199 controls	11	IVW, weighted median, MR-Egger	Odds ratio (95%CI)		1.06(0.97-1.16)	1.05(0.94-1.16)	1.11(0.71-1.73)
Association of congenital heart disease and neurodevelopmental disorders: an observational and Mendelian randomization study	Liu ZY	2024	38589916	Two-sample	ConHD	European	GWAS from FinnGen	3,459 cases and 339,040 controls	ADHD	European	GWAS from PGC; PMID: 30478444	20,183 cases and 35,191 controls	9	IVW	Odds ratio (95%CI)		0.98(0.91-1.06)	1.02(0.92-1.13)	0.86(0.7-1.04)
Association of congenital heart disease and neurodevelopmental disorders: an observational and Mendelian randomization study	Liu ZY	2024	38589916	Two-sample	ConHD	European	GWAS from FinnGen	3,459 cases and 339,040 controls	ASD	European	GWAS from IPSYCH-PGC and other consortia; PMID: 30804558	18,382 cases and 27,969 controls	10	IVW	Odds ratio (95%CI)		1.04(0.97-1.12)	1.02(0.92-1.13)	0.96(0.84-1.11)
Psychiatric disorders and cardiovascular diseases: A mendelian randomization study.	Sui X	2023	37842613	Two-sample	ADHD	European	GWAS from PGC; PMID: 30478444	20,183 cases and 35,191 controls	CAD	European	PMID: 29212778	122,733 cases and 424,528 controls	7	IVW	Odds ratio (95%CI)		0.99(0.93-1.06)	0.963(0.883–1.051)	1.044(0.798–1.366)
Psychiatric disorders and cardiovascular diseases: A mendelian randomization study.	Sui X	2023	37842613	Two-sample	ADHD	European	GWAS from PGC; PMID: 30478444	20,183 cases and 35,191 controls	HF	European	PMID: 31919418	47,309 cases and 930,014 controls	9	IVW	Odds ratio (95%CI)		1.12(1.04-1.2)	1.125(1.032–1.226)	1.026(0.778–1.354)
Psychiatric disorders and cardiovascular diseases: A mendelian randomization study.	Sui X	2023	37842613	Two-sample	ADHD	European	GWAS from PGC; PMID: 30478444	20,183 cases and 35,191 controls	AF	European	PMID: 29892015	55,114 cases and 482,295 controls	9	IVW	Odds ratio (95%CI)		1.08(1.02-1.15)	1.088(1.007–1.175)	1.049(0.803–1.370)
Psychiatric disorders and cardiovascular diseases: A mendelian randomization study.	Sui X	2023	37842613	Two-sample	ADHD	European	GWAS from PGC; PMID: 30478444	20,183 cases and 35,191 controls	AIS	European	PMID: 29531354	440,328 cases&controls	9	IVW	Odds ratio (95%CI)		1.15(1.05-1.25)	1.139(1.019–1.272)	0.960(0.670–1.375)
Association of Autism Spectrum Disorder, Neuroticism, and Subjective Well-Being With Cardiovascular Diseases: A Two-Sample Mendelian Randomization Study.	Sun X	2021	34179139	Two-sample	ASD	European	GWAS from IPSYCH-PGC and other consortia; PMID: 30804558	18,381 cases and 27,969 controls	CAD	77% European	GWAS from CARDIoGRAMplusC4D; PMID: 26343387	60,801 cases and 123,504 controls (Total: CAD+MI)	7	IVW	Odds ratio (95%CI)		0.997(0.897-1.106)	0.999(0.855-1.146)			0.984(0.857-1.130)
Association of Autism Spectrum Disorder, Neuroticism, and Subjective Well-Being With Cardiovascular Diseases: A Two-Sample Mendelian Randomization Study.	Sun X	2021	34179139	Two-sample	ASD	European	GWAS from IPSYCH-PGC and other consortia; PMID: 30804558	18,381 cases and 27,969 controls	HF	European	PMID: 31919418	47,309 cases and 930,014 controls	7	IVW	Odds ratio (95%CI)		1.138(1.036-1.251)	1.162(1.026-1.316)			1.145(1.035-1.267)
Association of Autism Spectrum Disorder, Neuroticism, and Subjective Well-Being With Cardiovascular Diseases: A Two-Sample Mendelian Randomization Study.	Sun X	2021	34179139	Two-sample	ASD	European	GWAS from IPSYCH-PGC and other consortia; PMID: 30804558	18,381 cases and 27,969 controls	AF	98.6% European	PMID: 30061737	60,620 cases and 970,216	7	IVW	Odds ratio (95%CI)		1.109(1.023-1.201)	1.163(1.037-1.303)			1.119(1.01-1.24)
Association of Autism Spectrum Disorder, Neuroticism, and Subjective Well-Being With Cardiovascular Diseases: A Two-Sample Mendelian Randomization Study.	Sun X	2021	34179139	Two-sample	ASD	European	GWAS from IPSYCH-PGC and other consortia; PMID: 30804558	18,381 cases and 27,969 controls	MI	77% European	GWAS from CARDIoGRAMplusC4D; PMID: 26343387	60,801 cases and 123,504 controls (Total: CAD+MI); PMID: 26343387	7	IVW	Odds ratio (95%CI)		0.993(0.883-1.117)	0.94(0.807-1.093)			0.977(0.862-1.107)
Genetic evidence of the causal relationships between psychiatric disorders and cardiovascular diseases.	Wen Y	2025	39752762	Two-sample	ADHD	European	GWAS from PGC and Danish Lundbeck Foundation Initiative for Integrative; Psychiatric Researc and the Icelandic deCODE cohort; PMID: 36702997	38,691 cases and 186,843 controls	CAD	European	GWAS from CARDIoGRAM; PMID: 21673312	22,233 cases and 64,762 controls	173	MW-IVW	Odds ratio (95%CI)	1.0317(0.9937-1.0697)*
Genetic evidence of the causal relationships between psychiatric disorders and cardiovascular diseases.	Wen Y	2025	39752762	Two-sample	CAD	European	GWAS from CARDIoGRAM; PMID: 21673312	22,233 cases and 64,762 controls	ADHD	European	GWAS from PGC and Danish Lundbeck Foundation Initiative for Integrative; Psychiatric Researc and the Icelandic deCODE cohort; PMID: 36702997	38,691 cases and 186,843 controls	319	MW-IVW	Odds ratio (95%CI)	1.0099(0.9849-1.0350)
Genetic evidence of the causal relationships between psychiatric disorders and cardiovascular diseases.	Wen Y	2025	39752762	Two-sample	HF	European	PMID: 31919418	47,309 cases and 930,014 controls	ADHD	European	GWAS from PGC and Danish Lundbeck Foundation Initiative for Integrative; Psychiatric Researc and the Icelandic deCODE cohort; PMID: 36702997	38,691 cases and 186,843 controls	340	MW-IVW	Odds ratio (95%CI)	1.0980(1.0502-1.1458)	1.0253(1.0128–1.0379)				1.0270(1.0134–1.0405)
Genetic evidence of the causal relationships between psychiatric disorders and cardiovascular diseases.	Wen Y	2025	39752762	Two-sample	AF	European	The Nord-Trøndelag Health Study, deCODE, the Michigan Genomics Initiative, DiscovEHR, UKB, and the AFGen Consortium; PMID: 30061737	60,620 cases and 970,216 controls	ADHD	European	GWAS from PGC and Danish Lundbeck Foundation Initiative for Integrative; Psychiatric Researc and the Icelandic deCODE cohort; PMID: 36702997	38,691 cases and 186,843 controls	373	MW-IVW	Odds ratio (95%CI)	1.0291(0.9909-1.0673)
Genetic evidence of the causal relationships between psychiatric disorders and cardiovascular diseases.	Wen Y	2025	39752762	Two-sample	ADHD	European	GWAS from PGC and Danish Lundbeck Foundation Initiative for Integrative; Psychiatric Researc and the Icelandic deCODE cohort; PMID: 36702997	38,691 cases and 186,843 controls	AF	European	The Nord-Trøndelag Health Study, deCODE, the Michigan Genomics Initiative, DiscovEHR, UKB, and the AFGen Consortium; PMID: 30061737	60,620 cases and 970,216 controls	486	MW-IVW	Odds ratio (95%CI)	1.0196(1.0088-1.0304)*
Genetic evidence of the causal relationships between psychiatric disorders and cardiovascular diseases.	Wen Y	2025	39752762	Two-sample	ADHD	European	GWAS from PGC and Danish Lundbeck Foundation Initiative for Integrative; Psychiatric Researc and the Icelandic deCODE cohort; PMID: 36702997	38,691 cases and 186,843 controls	HF	European	PMID: 31919418	47,309 cases and 930,014 controls	494	MW-IVW	Odds ratio (95%CI)	1.027(1.0144-1.0395)*	1.0924(1.0448–1.1401)				1.0980(1.0469–1.1492)
Genetic evidence of the causal relationships between psychiatric disorders and cardiovascular diseases.	Wen Y	2025	39752762	Two-sample	ADHD	European	GWAS from PGC and Danish Lundbeck Foundation Initiative for Integrative; Psychiatric Researc and the Icelandic deCODE cohort; PMID: 36702997	38,691 cases and 186,843 controls	MI	European	MI Genetics, and CARDIoGRAM Exome; PMID: 28714975	42,335 cases and 78,240 controls	495	MW-IVW	Odds ratio (95%CI)	1.0389(1.0249-1.0511)*
Genetic evidence of the causal relationships between psychiatric disorders and cardiovascular diseases.	Wen Y	2025	39752762	Two-sample	MI	European	MI Genetics, and CARDIoGRAM Exome; PMID: 28714975	42,335 cases and 78,240 controls	ADHD	European	GWAS from PGC and Danish Lundbeck Foundation Initiative for Integrative; Psychiatric Researc and the Icelandic deCODE cohort; PMID: 36702997	38,691 cases and 186,843 controls	300	MW-IVW	Odds ratio (95%CI)	1.0323(0.9912-1.0735)
Causal association between mental disorders and cerebrovascular diseases: Evidence from Mendelian randomization study.	Xiang W	2025	39271072	Two-sample	ADHD	European	GWAS from PGC and other consortia; PMID: 36702997	38,691 cases and 186,843 controls	AIS	European	GWAS from MEGASTROKE; PMID: 29531354	34,217 cases&controls	26	IVW	Odds ratio (95%CI)		1.118(1.035-1.206)	1.121(1.02-1.232)	1.174(0.842-1.636)				1.043(0.838-1.299)	1.124(0.916-1.379)
Causal association between mental disorders and cerebrovascular diseases: Evidence from Mendelian randomization study.	Xiang W	2025	39271072	Two-sample	ADHD	European	GWAS from PGC and other consortia; PMID: 36702997	38,691 cases and 186,843 controls	LAS	European	GWAS from MEGASTROKE; PMID: 29531354	4,373cases&controls	26	IVW	Odds ratio (95%CI)		1.206(1.023-1.422)	1.285(1.017-1.623)	1.42(0.688-2.955)				1.234(0.769-1.982)	1.302(0.859-1.974)
Causal association between mental disorders and cerebrovascular diseases: Evidence from Mendelian randomization study.	Xiang W	2025	39271072	Two-sample	ADHD	European	GWAS from PGC and other consortia; PMID: 36702997	38,691 cases and 186,843 controls	AS	European	GWAS from MEGASTROKE; PMID: 29531354	40,585 cases&controls	26	IVW	Odds ratio (95%CI)		1.118(1.047-1.195)	1.142(1.043-1.250)	1.241(0.934-1.650)				1.218(1.009-1.470)	1.215(1.036-1.425)
Causal association between mental disorders and cerebrovascular diseases: Evidence from Mendelian randomization study.	Xiang W	2025	39271072	Two-sample	ADHD	European	GWAS from PGC and other consortia; PMID: 36702997	38,691 cases and 186,843 controls	SVS	European	GWAS from MEGASTROKE; PMID: 29531354	5,386 cases&controls	26	IVW	Odds ratio (95%CI)		0.980(0.843-1.138)	0.914(0.739 -1.130)	1.166(0.610 -2.228)				0.905(0.616 -1.327)	0.900(0.643 -1.261)
Causal association between mental disorders and cerebrovascular diseases: Evidence from Mendelian randomization study.	Xiang W	2025	39271072	Two-sample	ADHD	European	GWAS from PGC and other consortia; PMID: 36702997	38,691 cases and 186,843 controls	CES	European	GWAS from MEGASTROKE; PMID: 29531354	7,197cases&controls	26	IVW	Odds ratio (95%CI)		1.023(0.876-1.195)	1.206(1.009 -1.441)	1.169(0.585 -2.333)				1.312(0.891 -1.931)	1.332(0.952 -1.865)
A Mendelian randomization study of the effect of mental disorders on cardiovascular disease.	Yu Y	2024	38887450	Two-sample	ADHD	European	GWAS from UK Biobank	55,374 cases&controls	CVD	European	GWAS from FinnGen	377,277 case&controls	31	IVW	Odds ratio (95%CI)		1.02(0.99-1.06)	1.01(0.97-1.05)	0.98(0.86-1.11)
A Mendelian randomization study of the effect of mental disorders on cardiovascular disease.	Yu Y	2024	38887450	Two-sample	ASD	European	GWAS from UK Biobank	46,351 cases&controls	CVD	European	GWAS from FinnGen	377,277 case&controls	22	IVW	Odds ratio (95%CI)		1.05(1.00–1.09)	1.01(0.96-1.06)	0.95(0.84-1.07)
Causality Between ADHD, ASD, and CVDs: A Two-Step, Two-Sample Mendelian Randomization Investigation.	Zheng Z	2025	39402923	Two-sample	ADHD	European	GWAS from PGC; PMID: 30478444	20,183 cases and 35,181 controls	CAD	77% European	GWAS from CARDIoGRAMplusC4D; PMID: 26343387	60,801 cases and 123,304 controls	9	IVW	Odds ratio (95%CI)		1.115(1.029-1.209)	1.117(1.004-1.243)	0.977(0.637-1.499)	1.115(1.022-1.218)
Causality Between ADHD, ASD, and CVDs: A Two-Step, Two-Sample Mendelian Randomization Investigation.	Zheng Z	2025	39402923	Two-sample	ASD	European	GWAS from IPSYCH-PGC and other consortia; PMID: 30804558	18,381 cases and 27,969 controls	CAD	77% European	GWAS from CARDIoGRAMplusC4D; PMID: 26343387	60,801 cases and 123,304 controls	10	IVW	Odds ratio (95%CI)		0.953(0.849-1.069)	0.991(0.886-1.108)	0.617(0.471-0.809)	0.953(0.849-1.069)
Causality Between ADHD, ASD, and CVDs: A Two-Step, Two-Sample Mendelian Randomization Investigation.	Zheng Z	2025	39402923	Two-sample	ADHD	European	GWAS from PGC; PMID: 30478444	20,183 cases and 35,181 controls	CES	European	GWAS from MEGASTROKE; PMID: 29531354	7,193 cases and 406,111 controls	9	IVW	Odds ratio (95%CI)		1.144(0.973-1.345)	1.088(0.871-1.358)	0.670(0.323-1.388)	1.144(0.987-1.327)
Causality Between ADHD, ASD, and CVDs: A Two-Step, Two-Sample Mendelian Randomization Investigation.	Zheng Z	2025	39402923	Two-sample	ADHD	European	GWAS from PGC; PMID: 30478444	20,183 cases and 35,181 controls	HF	European	PMID: 31919418	47,309 cases and 930,014 controls	9	IVW	Odds ratio (95%CI)		1.139(1.065-1.218)	1.151(1.051-1.260)	0.972(0.731-1.294)	1.139(1.094-1.186)
Causality Between ADHD, ASD, and CVDs: A Two-Step, Two-Sample Mendelian Randomization Investigation.	Zheng Z	2025	39402923	Two-sample	ADHD	European	GWAS from PGC; PMID: 30478444	20,183 cases and 35,181 controls	LAS	European	GWAS from MEGASTROKE; PMID: 29531354	4,373 cases and 406,111* (Total for AS)	9	IVW	Odds ratio (95%CI)		1.345(1.092-1.656)	1.348(1.016-1.790)	2.085(0.647-6.722)	1.345(1.041-1.737)
Causality Between ADHD, ASD, and CVDs: A Two-Step, Two-Sample Mendelian Randomization Investigation.	Zheng Z	2025	39402923	Two-sample	ADHD	European	GWAS from PGC; PMID: 30478444	20,183 cases and 35,181 controls	MI	77% European	GWAS from CARDIoGRAMplusC4D; PMID: 26343387	43,676 cases and 128,188 controls	9	IVW	Odds ratio (95%CI)		1.062(0.971-1.162)	1.027(0.904-1.165)	1.028(0.590-1.792)	1.062(0.950-1.188)
Causality Between ADHD, ASD, and CVDs: A Two-Step, Two-Sample Mendelian Randomization Investigation.	Zheng Z	2025	39402923	Two-sample	ADHD	European	GWAS from PGC; PMID: 30478444	20,183 cases and 35,181 controls	SVS	European	GWAS from MEGASTROKE; PMID: 29531354	5,386 cases and 406,111 controls	9	IVW	Odds ratio (95%CI)		1.088(0.896-1.322)	1.096(0.857-1.402)	0.751(0.314-1.794)	1.088(0.900-1.316)
Causality Between ADHD, ASD, and CVDs: A Two-Step, Two-Sample Mendelian Randomization Investigation.	Zheng Z	2025	39402923	Two-sample	ASD	European	GWAS from IPSYCH-PGC and other consortia; PMID: 30804558	18,381 cases and 27,969 controls	AF	European	PMID: 30061737	60,620 cases and 970,216 controls	10	IVW	Odds ratio (95%CI)		1.089(1.026-1.155)	1.097(1.008-1.194)	1.098(0.849-1.419)	1.089(1.021-1.161)
Causality Between ADHD, ASD, and CVDs: A Two-Step, Two-Sample Mendelian Randomization Investigation.	Zheng Z	2025	39402923	Two-sample	ASD	European	GWAS from IPSYCH-PGC and other consortia; PMID: 30804558	18,381 cases and 27,969 controls	CES	European	GWAS from MEGASTROKE; PMID: 29531354	7,193 cases and 406,111 controls	10	IVW	Odds ratio (95%CI)		1.038(0.877-1.228)	1.016(0.819-1.260)	0.761(0.415-1.394)	1.038(0.929-1.159)
Causality Between ADHD, ASD, and CVDs: A Two-Step, Two-Sample Mendelian Randomization Investigation.	Zheng Z	2025	39402923	Two-sample	ASD	European	GWAS from IPSYCH-PGC and other consortia; PMID: 30804558	18,381 cases and 27,969 controls	HF	European	PMID: 31919418	47,309 cases and 930,014 controls	10	IVW	Odds ratio (95%CI)		1.112(1.035-1.194)	1.081(0.981-1.191)	0.96(0.736-1.252)	1.112(1.039-1.189)
Causality Between ADHD, ASD, and CVDs: A Two-Step, Two-Sample Mendelian Randomization Investigation.	Zheng Z	2025	39402923	Two-sample	ASD	European	GWAS from IPSYCH-PGC and other consortia; PMID: 30804558	18,381 cases and 27,969 controls	LAS	European	GWAS from MEGASTROKE; PMID: 29531354	4,373 cases and 406,111* (Total for AS)	10	IVW	Odds ratio (95%CI)		1.13(0.911-1.403)	1.209(0.889-1.645)	0.95(0.394-2.293)	1.13(0.887-1.440)
Causality Between ADHD, ASD, and CVDs: A Two-Step, Two-Sample Mendelian Randomization Investigation.	Zheng Z	2025	39402923	Two-sample	ASD	European	GWAS from IPSYCH-PGC and other consortia; PMID: 30804558	18,381 cases and 27,969 controls	MI	77% European	GWAS from CARDIoGRAMplusC4D; PMID: 26343387	43,676 cases and 128,188 controls	10	IVW	Odds ratio (95%CI)		0.939(0.857-1.029)	0.941(0.837-1.057)	0.698(0.509-0.956)	0.939(0.844-1.046)
Causality Between ADHD, ASD, and CVDs: A Two-Step, Two-Sample Mendelian Randomization Investigation.	Zheng Z	2025	39402923	Two-sample	ASD	European	GWAS from IPSYCH-PGC and other consortia; PMID: 30804558	18,381 cases and 27,969 controls	SVS	European	GWAS from MEGASTROKE; PMID: 29531354	5,386 cases and 406,111 controls	10	IVW	Odds ratio (95%CI)		1.084(0.888-1.324)	1.106(0.852-1.437)	1.607(0.778-3.320)	1.084(0.871-1.350)
Causality Between ADHD, ASD, and CVDs: A Two-Step, Two-Sample Mendelian Randomization Investigation.	Zheng Z	2025	39402923	Two-sample	ADHD	European	GWAS from PGC; PMID: 30478444	20,183 cases and 35,181 controls	AF	European	PMID: 30061737	60,620 cases and 970,216 controls	11	IVW	Odds ratio (95%CI)		1.042(0.896-1.101)	1.090(1.009-1.177)	1.057(0.754-1.483)	1.042(0.970-1.120)
ADHD - attention deficit hyperactivity disorder
AF - atrial fibrillation
AIS - any ischemic stroke
AS - any stroke
ASD - autism spectrum disorder
CAD - coronary artery disease
CARDIoGRAMplusC4D - Coronary Artery Disease Genome-Wide Replication
CES - cardioembolic stroke
ConHD - congenital heart disease
CVD - cardiovascular disease
GPC - the Genetics of Personality Consortium
GWAS - genome-wide association studies
HERMES - Heart Failure Molecular Epidemiology for Therapeutic Targets Consortium
HF - heart failure
iPSYCH - Integrative Psychiatric Research
IVs - independent instrumental variables
IVW -inverse variance weighted
LAS - large-artery atherosclerotic stroke
MI - myocardial infarction
MR - Mendelian randomization
MVMR - Multivariable Mendelian randomization
MW-IVW - variance weighted with modified weights
PGC - the Psychiatric Genomics Consortium
SNPs - single nucleotide polymorphisms - served as IVs
SSGAC - Social Science Genetics Association Consortium
SVS - small-vessel stroke
